# Supplementary material for: Characterization of the inheritance of field-evolved resistance to diamides in the fall armyworm (Spodoptera frugiperda) (Lepidoptera: Noctuidae) population from Puerto Rico
Source: PLoS One. 2024 Feb 23;19(2):e0295928. doi: 10.1371/journal.pone.0295928 (PMC10889863; doi:10.1371/journal.pone.0295928)
Supplement: S1 Table — (XLSX) [file pone.0295928.s001.xlsx]

## Sheet: Sheet1
	doses (μg/cm2)
	chlorantraniliprole	flubendiamide
PR	6	600
	5.25	450
	3	150
	1.5	120
	0.45	90
	0.15	60
		45
SUS	0.03	0.3
	0.012	0.15
	0.009	0.12
	0.006	0.09
	0.003	0.075
		0.03
H2 ♀ SUS + ♂ PR	1.2	105
	0.6	45
	0.3	15
	0.195	12
	0.15	10.5
	0.075	7.5
	0.06	1.5
	0.045	0.45
	0.015
H1♂ SUS + ♀ PR	1.5	45
	1.2	30
	0.6	15
	0.3	4.5
	0.12	1.5
	0.045	1.05
	0.015	0.45
		0.15
